# Supplementary material for: Using Commercial Bio-Functional Fungal Polysaccharides to Construct Emulsion Systems by Associating with SPI
Source: Foods. 2025 Jan 12;14(2):215. doi: 10.3390/foods14020215 (PMC11764902; doi:10.3390/foods14020215)
Supplement: Supplementary file 1 [file foods-14-00215-s001.zip]

Archive with 1 entries (1 files):
- foods-3338648-supplementary.pdf
